# Supplementary material for: Leveraging Diamines to Unlock the Mn‐MACHO Catalyst in the Reduction of CO2 to Methanol
Source: Angew Chem Int Ed Engl. 2026 Jan 27;65(10):e24012. doi: 10.1002/anie.202524012 (PMC12955513; doi:10.1002/anie.202524012)
Supplement: Supplementary file 2 — Supporting Information [file ANIE-65-e24012-s001.xyz]

87
Ru-2-Ph-D1-d.log	Energy: -1679253.5736854
P         -2.54031       -0.42362        0.40302
P          1.96510       -1.39052        0.27483
N         -0.15393       -0.43794        2.17404
C          1.01807       -1.01622        2.83869
H          0.82052       -2.08987        2.99649
H          1.15850       -0.56837        3.83935
C          2.25982       -0.80580        1.99668
H          3.14430       -1.27243        2.45539
H          2.47950        0.27289        1.91477
C         -2.55775        0.01786        2.20052
H         -2.40864        1.10560        2.25605
H         -3.52049       -0.22432        2.67363
C         -1.40817       -0.67949        2.89950
H         -1.32844       -0.32149        3.94246
H         -1.57407       -1.76873        2.94785
C         -0.50060       -1.69392       -1.67791
O         -0.62519       -2.16167       -2.74545
H         -0.05051        0.58879        2.05203
O          0.15087        1.05608       -0.62529
C         -0.17205        2.10627        0.02159
O         -0.49889        2.15681        1.23164
N         -0.16542        3.28726       -0.71856
C          0.26828        3.29465       -2.09183
H          0.00017        2.34840       -2.57565
H         -0.22855        4.11463       -2.63425
H          1.36009        3.42608       -2.20403
C         -0.21318        4.55774       -0.03694
H         -0.69425        5.30036       -0.69585
H         -0.85215        4.45116        0.85074
C         -3.90899       -1.62200        0.17539
C         -3.63926       -2.91929       -0.27538
H         -2.60639       -3.21060       -0.48771
C         -4.67815       -3.83517       -0.44961
H         -4.45593       -4.84478       -0.80359
C         -5.99279       -3.46282       -0.17511
H         -6.80583       -4.17989       -0.31292
C         -6.27065       -2.16964        0.27374
H         -7.30035       -1.87266        0.48761
C         -5.23602       -1.25353        0.44560
H         -5.46385       -0.23956        0.78999
C          3.11485       -0.40693       -0.75439
C          4.39527       -0.06182       -0.29703
H          4.73163       -0.38083        0.69376
C          5.24677        0.69963       -1.09870
H          6.23996        0.96967       -0.73152
C          4.83040        1.11411       -2.36657
H          5.49807        1.71137       -2.99226
C          3.55849        0.77274       -2.82671
H          3.22448        1.10491       -3.81275
C          2.70135        0.02195       -2.02224
H          1.69111       -0.21588       -2.36578
C         -3.13339        1.06930       -0.47166
C         -2.84200        1.17229       -1.83940
H         -2.29089        0.36755       -2.33595
C         -3.22818        2.29820       -2.56327
H         -2.98915        2.36650       -3.62761
C         -3.89709        3.34366       -1.92590
H         -4.18932        4.23299       -2.49000
C         -4.18688        3.25250       -0.56444
H         -4.70926        4.06860       -0.05889
C         -3.80881        2.12197        0.15975
H         -4.04259        2.06999        1.22656
C          2.63777       -3.08459        0.15735
C          2.92244       -3.86245        1.28662
H          2.79908       -3.44949        2.29135
C          3.36655       -5.17773        1.14195
H          3.58759       -5.77333        2.03113
C          3.53003       -5.72899       -0.12775
H          3.87970       -6.75823       -0.23812
C          3.24189       -4.96159       -1.25821
H          3.36414       -5.38777       -2.25693
C          2.79412       -3.65085       -1.11738
H          2.56136       -3.05886       -2.00890
C          1.15880        5.08768        0.37265
H          1.81546        5.17024       -0.50297
H          1.05109        6.10445        0.78333
N          1.81363        4.26793        1.37881
C          1.30509        4.35419        2.72822
H          1.15358        5.40862        2.99718
H          0.35025        3.81431        2.83568
H          2.02771        3.91484        3.42353
Ru        -0.32107       -1.03544        0.01023
H         -0.60904       -2.52162        0.58201
C          2.61921        3.21881        1.07035
O          3.04765        2.40618        1.87542
O          2.95062        3.18249       -0.23760
H          3.50494        2.39399       -0.35208
84
Ru-2-Ph-D1-m.log	Energy: -1560909.5839313
Ru        -0.04082       -0.78068        0.11617
P         -2.35416       -0.65597        0.41862
P          2.25446       -0.83961        0.50626
N         -0.07761       -0.87405        2.35914
C          1.08454       -1.59207        2.89101
H          1.01012       -2.65191        2.59507
H          1.08822       -1.56696        3.99617
C          2.35370       -0.96258        2.35420
H          3.24730       -1.52259        2.66514
H          2.45681        0.05648        2.75540
C         -2.47843       -0.52080        2.25624
H         -2.33166        0.53985        2.51615
H         -3.46975       -0.81591        2.63106
C         -1.36548       -1.33579        2.88421
H         -1.39735       -1.24088        3.98480
H         -1.47814       -2.40881        2.65280
C          0.00048       -0.92432       -1.70197
H         -0.05895       -2.39221        0.17095
O          0.02774       -1.11186       -2.85821
H          0.03722        0.14218        2.57042
C         -3.19717        0.81988       -0.25266
C         -3.17393        0.99112       -1.64546
H         -2.69004        0.23872       -2.27724
C         -3.74976        2.11530       -2.23118
H         -3.71938        2.23647       -3.31686
C         -4.35424        3.08813       -1.43224
H         -4.80109        3.97381       -1.89034
C         -4.38368        2.92549       -0.04818
H         -4.85653        3.68199        0.58312
C         -3.80891        1.79799        0.54143
H         -3.84622        1.69167        1.62846
C         -3.47482       -2.02484       -0.04956
C         -2.98380       -3.11887       -0.77118
H         -1.92406       -3.15162       -1.04206
C         -3.83891       -4.15822       -1.14122
H         -3.44704       -5.00760       -1.70586
C         -5.18750       -4.11184       -0.79227
H         -5.85610       -4.92630       -1.08167
C         -5.68571       -3.02124       -0.07541
H         -6.74353       -2.98005        0.19544
C         -4.83575       -1.98109        0.29094
H         -5.23409       -1.12324        0.84261
C          3.27981       -2.22420       -0.11078
C          2.72195       -3.20976       -0.93247
H          1.66477       -3.14736       -1.20528
C          3.50570       -4.26727       -1.39759
H          3.05979       -5.02974       -2.04072
C          4.85092       -4.34909       -1.04348
H          5.46417       -5.17709       -1.40741
C          5.41601       -3.36974       -0.22312
H          6.47083       -3.42964        0.05583
C          4.63680       -2.31256        0.23913
H          5.08979       -1.54434        0.87412
C          3.23344        0.64222        0.06244
C          3.20215        1.79930        0.85681
H          2.63151        1.81702        1.78909
C          3.87133        2.95370        0.45045
H          3.83861        3.84496        1.08331
C          4.56480        2.97741       -0.75901
H          5.08258        3.88478       -1.07888
C          4.58219        1.83927       -1.56587
H          5.11247        1.85186       -2.52121
C          3.92013        0.68149       -1.16155
H          3.93789       -0.20148       -1.80813
O         -0.14457        1.44529        0.26122
C          0.01690        2.21822        1.26260
N         -0.13621        3.56992        0.97871
O          0.29902        1.86948        2.43650
C          0.09080        4.56983        1.98415
C         -0.63034        4.02340       -0.30961
H          0.77412        5.35793        1.62375
H          0.53935        4.10128        2.86612
H         -0.84460        5.06912        2.29920
H         -1.25724        4.91584       -0.13582
H         -1.29294        3.24952       -0.72635
C          0.46979        4.36435       -1.31011
H          1.16835        5.07928       -0.83720
H          0.02071        4.90240       -2.16377
N          1.23415        3.24663       -1.82972
H          1.57052        2.69493       -1.03959
C          0.48233        2.37227       -2.69874
H          1.12805        1.55432       -3.05205
H         -0.40814        1.89976       -2.23556
H          0.14341        2.92585       -3.59042
87
Ru-4-Ph-D1-d.log	Energy: -1585526.8827218
Ru         0.65499        0.34936        0.09921
P         -1.45793        1.35339       -0.04949
P          2.77694       -0.41974       -0.46865
N          0.32104        0.07404       -2.09081
C          1.55786        0.01009       -2.88399
H          1.97320        1.02824       -2.96845
H          1.33583       -0.33034       -3.91162
C          2.54232       -0.93214       -2.22133
H          3.48840       -1.00756       -2.77738
H          2.10402       -1.94337       -2.18318
C         -1.91562        1.01302       -1.80477
H         -2.37754        0.01084       -1.81502
H         -2.66307        1.71868       -2.19628
C         -0.66654        1.00116       -2.65785
H         -0.91758        0.71124       -3.69416
H         -0.21625        2.00680       -2.70983
C          0.94729        0.57991        1.89059
H          1.21709        1.83521       -0.20473
O          1.15500        0.75335        3.03082
H         -0.08188       -0.90307       -2.08541
H          0.09270       -1.50815        0.04748
C         -0.13701       -2.63721       -0.48992
H          0.82720       -3.14894       -0.20985
O         -0.41324       -2.51301       -1.73865
C          4.12438        0.81684       -0.46138
C          4.70536        1.33026       -1.62714
H          4.39085        0.97249       -2.61105
C          5.69709        2.31021       -1.54684
H          6.14220        2.70346       -2.46411
C          6.11939        2.78317       -0.30615
H          6.89646        3.54897       -0.24649
C          5.54358        2.27647        0.86119
H          5.86800        2.64390        1.83776
C          4.54934        1.30578        0.78421
H          4.09357        0.92197        1.70305
C         -2.92792        0.83318        0.91128
C         -2.77826        0.59836        2.28499
H         -1.80001        0.73684        2.75696
C         -3.86294        0.17516        3.05113
H         -3.73289       -0.00668        4.12075
C         -5.10722       -0.02660        2.45136
H         -5.95517       -0.36865        3.04996
C         -5.26411        0.20567        1.08451
H         -6.23180        0.04449        0.60269
C         -4.18253        0.63850        0.31767
H         -4.32759        0.80881       -0.75260
C         -1.55692        3.18022        0.13617
C         -0.55838        3.88135        0.82231
H          0.30872        3.34160        1.21341
C         -0.66344        5.26088        1.00498
H          0.12158        5.79615        1.54460
C         -1.76200        5.95324        0.49819
H         -1.84069        7.03433        0.63670
C         -2.76518        5.26099       -0.18291
H         -3.63185        5.79704       -0.57743
C         -2.66770        3.88222       -0.35568
H         -3.47193        3.34820       -0.87185
C          3.55213       -1.85493        0.35592
C          2.93076       -2.43677        1.46681
H          1.98351       -2.02318        1.82893
C          3.50996       -3.53674        2.10075
H          3.01857       -3.98439        2.96826
C          4.71095       -4.06247        1.62657
H          5.16398       -4.92460        2.12207
C          5.33758       -3.48542        0.51973
H          6.28057       -3.89434        0.14887
C          4.76435       -2.38397       -0.11122
H          5.26640       -1.92939       -0.97115
N         -1.15779       -3.16467        0.39572
C         -0.75596       -3.13638        1.77692
C         -2.46439       -2.59444        0.15073
H          0.19419       -3.67558        1.90832
H         -0.60615       -2.09875        2.16141
C         -3.23155       -3.28321       -0.96822
H         -2.37031       -1.51497       -0.09687
H         -3.05368       -2.64023        1.08081
H         -3.31566       -4.36252       -0.76342
H         -1.50622       -3.62472        2.41331
H         -2.67225       -3.17190       -1.90646
N         -4.56259       -2.72755       -1.13279
C         -5.61012       -3.16143       -0.24138
H         -5.36157       -2.96112        0.81257
H         -6.53210       -2.62525       -0.49162
H         -5.78820       -4.24276       -0.34649
C         -4.79153       -1.75143       -2.04497
H         -3.87634       -1.55753       -2.65934
O         -5.83977       -1.15185       -2.21652
85
Ru-4-Ph-D1-m .log	Energy: -1514402.9540855
Ru         0.27979        0.41257        0.05078
P         -1.99896        0.94488       -0.18384
P          2.52942        0.03041       -0.42271
N          0.08496        0.03564       -2.14033
C          1.34055        0.24304       -2.87702
H          1.55055        1.32490       -2.92328
H          1.23730       -0.10774       -3.91967
C          2.46137       -0.50574       -2.18456
H          3.42060       -0.37970       -2.70763
H          2.21996       -1.58183       -2.18270
C         -2.31094        0.46412       -1.93387
H         -2.53614       -0.61921       -1.91540
H         -3.18424        0.97463       -2.36637
C         -1.06336        0.71608       -2.75367
H         -1.21155        0.36114       -3.78967
H         -0.83955        1.79448       -2.81665
C          0.44061        0.75921        1.83956
H          0.51981        1.97123       -0.29166
O          0.54706        1.02874        2.97558
H         -0.09543       -1.00290       -2.13579
H          0.15891       -1.52016       -0.00131
C          0.23691       -2.66835       -0.50247
H          1.32025       -2.87960       -0.29229
O         -0.11687       -2.66654       -1.74563
C          3.70685        1.43657       -0.36639
C          4.95819        1.34774       -0.99499
H          5.23684        0.44161       -1.54237
C          5.85929        2.40740       -0.92333
H          6.82847        2.33020       -1.42207
C          5.52704        3.56193       -0.21162
H          6.23611        4.39135       -0.15355
C          4.29140        3.65258        0.42701
H          4.02860        4.55184        0.98931
C          3.38300        2.59634        0.34782
H          2.40950        2.66968        0.84175
C         -3.34424        0.14746        0.76825
C         -4.46695       -0.43002        0.16035
H         -4.58908       -0.40174       -0.92540
C         -5.43229       -1.07200        0.93703
H         -6.29851       -1.52892        0.45161
C         -5.29119       -1.13752        2.32280
H         -6.04597       -1.64690        2.92682
C         -4.18208       -0.55139        2.93587
H         -4.06533       -0.59878        4.02125
C         -3.21340        0.08455        2.16340
H         -2.33486        0.52341        2.64756
C         -2.48483        2.71345       -0.05003
C         -3.71021        3.15102       -0.57547
H         -4.37380        2.44486       -1.08488
C         -4.10025        4.48192       -0.44520
H         -5.05368        4.81157       -0.86525
C         -3.27857        5.38936        0.22632
H         -3.58664        6.43251        0.33131
C         -2.06777        4.95948        0.76671
H         -1.42403        5.66329        1.29990
C         -1.67045        3.62906        0.62675
H         -0.71645        3.29549        1.04483
C          3.45587       -1.27752        0.45839
C          4.12149       -2.32118       -0.19835
H          4.12003       -2.38092       -1.28984
C          4.78958       -3.30151        0.53628
H          5.29963       -4.11404        0.01322
C          4.80528       -3.24696        1.92940
H          5.32693       -4.01772        2.50177
C          4.15078       -2.20619        2.59059
H          4.15807       -2.15797        3.68211
C          3.47629       -1.23060        1.86049
H          2.95419       -0.42484        2.38613
N         -0.51481       -3.44054        0.46570
C          0.07653       -3.31898        1.77613
C         -1.94569       -3.16688        0.49928
H          1.14641       -3.57304        1.74036
H         -0.00432       -2.28358        2.18751
C         -2.81128       -3.83233       -0.55779
H         -2.11246       -2.06682        0.47043
H         -2.30792       -3.49808        1.48397
H         -3.83398       -3.92425       -0.14769
H         -0.40878       -3.99932        2.48870
H         -2.45502       -4.87976       -0.69529
N         -2.88473       -3.09535       -1.79895
H         -1.91482       -2.93624       -2.09942
C         -3.64893       -3.77018       -2.81256
H         -4.70845       -3.85474       -2.51486
H         -3.62487       -3.20270       -3.75465
H         -3.30511       -4.80279       -3.04233
87
Ru-6-Ph-D1-d.log	Energy: -1585524.8191381
Ru         0.64431        0.34499        0.11272
P         -1.48344        1.30855       -0.03521
P          2.78642       -0.36124       -0.46912
N          0.33768        0.11127       -2.00093
C          1.52121        0.06497       -2.84679
H          1.94291        1.08060       -3.01804
H          1.26170       -0.31515       -3.85734
C          2.57796       -0.83534       -2.23322
H          3.52667       -0.83025       -2.79087
H          2.21986       -1.87779       -2.22264
C         -1.95175        0.92147       -1.77146
H         -2.37396       -0.09787       -1.74765
H         -2.72909        1.58904       -2.17238
C         -0.69215        0.93312       -2.61346
H         -0.93288        0.56346       -3.63229
H         -0.35126        1.98313       -2.75993
C          0.90160        0.46981        1.93655
H          1.19789        1.81879       -0.02900
O          1.09790        0.59128        3.08690
H         -0.17068       -1.49028       -1.99882
H          0.25543       -1.78853       -0.02884
C         -0.04427       -2.76062       -0.56715
H          0.85542       -3.40799       -0.46658
O         -0.35876       -2.48437       -1.86564
C          4.10000        0.91010       -0.42177
C          4.64941        1.48467       -1.57445
H          4.32803        1.15622       -2.56618
C          5.61440        2.48863       -1.46968
H          6.03460        2.92942       -2.37705
C          6.04160        2.92519       -0.21737
H          6.79818        3.70955       -0.13849
C          5.49665        2.35829        0.93706
H          5.82509        2.69695        1.92267
C          4.52886        1.36323        0.83603
H          4.09861        0.93119        1.74573
C         -2.92540        0.79514        0.97106
C         -2.74373        0.56338        2.34156
H         -1.75199        0.69051        2.78716
C         -3.81548        0.16361        3.13803
H         -3.66103       -0.01434        4.20505
C         -5.07904       -0.01591        2.57259
H         -5.91762       -0.33660        3.19573
C         -5.26774        0.21211        1.20910
H         -6.25095        0.06745        0.75418
C         -4.19829        0.61877        0.41164
H         -4.36815        0.79224       -0.65455
C         -1.58751        3.13876        0.11381
C         -0.62452        3.84076        0.84944
H          0.21081        3.29777        1.30092
C         -0.72391        5.22356        1.00604
H          0.03440        5.75847        1.58295
C         -1.78264        5.91981        0.42488
H         -1.85671        7.00376        0.54207
C         -2.75116        5.22760       -0.30414
H         -3.58671        5.76672       -0.75730
C         -2.65893        3.84530       -0.45288
H         -3.43708        3.31478       -1.01040
C          3.58992       -1.79920        0.32885
C          2.94849       -2.45680        1.38524
H          1.97377       -2.09563        1.73040
C          3.54226       -3.56498        1.99096
H          3.03456       -4.06947        2.81693
C          4.78017       -4.02433        1.54388
H          5.24578       -4.89185        2.01782
C          5.42736       -3.37285        0.49152
H          6.39881       -3.72981        0.14093
C          4.83854       -2.26383       -0.11135
H          5.35669       -1.75286       -0.92911
N         -1.10979       -3.37883        0.17993
C         -0.69786       -3.57999        1.54835
C         -2.37565       -2.67860        0.06449
H          0.23647       -4.15964        1.58328
H         -0.51544       -2.62090        2.08856
C         -3.21362       -3.14520       -1.11859
H         -2.21422       -1.57957        0.00277
H         -2.94533       -2.84344        0.99268
H         -3.29084       -4.24541       -1.09383
H         -1.46054       -4.13838        2.10698
H         -2.71502       -2.88126       -2.06058
N         -4.54423       -2.57068       -1.12266
C         -5.50348       -3.03949       -0.15214
H         -5.23369       -2.75126        0.87607
H         -6.48154       -2.60465       -0.38548
H         -5.58121       -4.13668       -0.18846
C         -4.89042       -1.61362       -2.02002
H         -4.05004       -1.40226       -2.72696
O         -5.96721       -1.04626       -2.08735
89
Ru-7-Ph-D1-d.log	Energy: -1586261.2736887
Ru         0.65913        0.78623        0.07982
P         -1.26615        2.09783       -0.23979
P          2.48586       -0.63584       -0.31788
N          0.24151        0.25775       -2.05359
C          1.46087       -0.07917       -2.79292
H          2.08691        0.82385       -2.90255
H          1.20538       -0.41893       -3.81337
C          2.20415       -1.17319       -2.05984
H          3.14277       -1.44771       -2.56277
H          1.56895       -2.07307       -2.01836
C         -1.79588        1.57224       -1.92287
H         -2.37057        0.63873       -1.79926
H         -2.45024        2.31310       -2.40541
C         -0.56159        1.27111       -2.74315
H         -0.85505        0.90621       -3.74443
H          0.04523        2.18084       -2.89944
C          1.18849        1.41000        1.72735
H          1.52216        1.97203       -0.61455
O          1.56921        1.85376        2.73706
H         -0.35894       -0.64427       -2.00593
H          0.05257       -3.31806       -1.32334
C         -1.02028       -2.94358       -1.29459
H         -1.61977       -3.86095       -1.59214
O         -1.27971       -1.88686       -2.04404
C          4.18796        0.04320       -0.27796
C          5.28083       -0.78263       -0.58372
H          5.11937       -1.83571       -0.83455
C          6.57629       -0.27271       -0.56576
H          7.41921       -0.92444       -0.80772
C          6.79664        1.06630       -0.23578
H          7.81393        1.46476       -0.21885
C          5.71743        1.89117        0.07508
H          5.88451        2.93865        0.33715
C          4.41762        1.38327        0.05435
H          3.57159        2.03284        0.29438
C         -2.70929        1.78537        0.83766
C         -2.51778        1.83043        2.22709
H         -1.53047        2.07384        2.63296
C         -3.57174        1.55693        3.09526
H         -3.40774        1.59267        4.17480
C         -4.82954        1.22767        2.58666
H         -5.65427        1.00348        3.26731
C         -5.03007        1.18528        1.20770
H         -6.01273        0.92961        0.80340
C         -3.97747        1.46424        0.33487
H         -4.15601        1.42378       -0.74278
C         -1.15471        3.92341       -0.28152
C         -2.28242        4.68861       -0.61766
H         -3.22997        4.19401       -0.85443
C         -2.20564        6.07840       -0.64531
H         -3.08793        6.66569       -0.91082
C         -1.00534        6.71897       -0.32937
H         -0.94741        7.80995       -0.34817
C          0.11591        5.96586        0.01381
H          1.05520        6.46375        0.26586
C          0.04350        4.57225        0.03756
H          0.92360        3.98021        0.30486
C          2.62876       -2.18661        0.63826
C          2.43226       -2.13640        2.02599
H          2.18072       -1.18498        2.50544
C          2.54999       -3.29008        2.79817
H          2.39373       -3.23754        3.87826
C          2.85771       -4.50907        2.19230
H          2.94458       -5.41484        2.79719
C          3.04610       -4.57015        0.81202
H          3.28055       -5.52292        0.33124
C          2.93200       -3.41622        0.03624
H          3.08183       -3.48253       -1.04474
N         -1.22794       -2.72815        0.17749
C         -2.44057       -2.04183        0.54768
C         -0.91205       -3.88146        0.96789
C         -3.71977       -2.86261        0.67998
H         -2.29390       -1.53015        1.52146
H         -2.58337       -1.24112       -0.19840
H         -1.58346       -4.75494        0.80236
H         -0.94299       -3.64757        2.04504
H         -3.61013       -3.63341        1.45957
H         -4.52961       -2.19096        1.02276
H         -0.56458       -0.24157        0.93190
H         -0.18735       -0.87190        0.50631
H          0.10944       -4.22548        0.73323
N         -4.12818       -3.53287       -0.53708
C         -4.36249       -2.72829       -1.71510
H         -4.80528       -3.36739       -2.48760
H         -5.06612       -1.91147       -1.48346
H         -3.41800       -2.29286       -2.09236
C         -4.24730       -4.88067       -0.59061
H         -4.02251       -5.34551        0.40225
O         -4.56009       -5.53802       -1.56875
87
Ru-TS_1-Ph-D1-d.log	Energy: -1585526.9268985
Ru        -0.66025        0.37985       -0.08923
P          1.45225        1.37356        0.06513
P         -2.77055       -0.42049        0.46580
N         -0.31598        0.07271        2.09954
C         -1.55412       -0.01680        2.88843
H         -1.98005        0.99594        2.98265
H         -1.33173       -0.36693        3.91267
C         -2.52557       -0.96103        2.20958
H         -3.46839       -1.06156        2.76715
H         -2.07400       -1.96546        2.15188
C          1.90903        1.04749        1.82454
H          2.39816        0.05890        1.84260
H          2.63778        1.77225        2.21622
C          0.65758        1.01070        2.67397
H          0.91004        0.72051        3.70980
H          0.19007        2.00802        2.72740
C         -0.95296        0.62420       -1.87698
H         -1.22988        1.87364        0.26677
O         -1.15736        0.79870       -3.01842
H          0.09927       -0.88997        2.08084
H         -0.08474       -1.39179       -0.11298
C          0.17547       -2.63960        0.42321
H         -0.80102       -3.09574        0.10814
O          0.44046       -2.52957        1.66119
C         -4.14515        0.78668        0.48372
C         -4.75791        1.24159        1.65730
H         -4.44815        0.85806        2.63285
C         -5.77642        2.19518        1.59614
H         -6.24602        2.54282        2.51962
C         -6.19425        2.69949        0.36638
H         -6.99259        3.44414        0.32136
C         -5.58633        2.25169       -0.80878
H         -5.90674        2.64442       -1.77679
C         -4.56534        1.30786       -0.75031
H         -4.08460        0.97017       -1.67456
C          2.92035        0.83644       -0.89087
C          2.76544        0.59383       -2.26248
H          1.78639        0.73578       -2.73180
C          3.84492        0.16002       -3.03020
H          3.70996       -0.02788       -4.09820
C          5.09063       -0.04233       -2.43394
H          5.93546       -0.39061       -3.03339
C          5.25335        0.19891       -1.06920
H          6.22450        0.04035       -0.59333
C          4.17626        0.63935       -0.30020
H          4.32533        0.81322        0.76921
C          1.56948        3.19842       -0.14078
C          0.57318        3.89944       -0.83023
H         -0.30137        3.36177       -1.20746
C          0.68887        5.27548       -1.03183
H         -0.09475        5.81023       -1.57405
C          1.79596        5.96515       -0.54021
H          1.88307        7.04365       -0.69332
C          2.79666        5.27327        0.14486
H          3.66976        5.80708        0.52816
C          2.68854        3.89764        0.33598
H          3.49122        3.36448        0.85542
C         -3.52848       -1.85579       -0.37750
C         -2.91056       -2.40598       -1.50635
H         -1.97461       -1.96923       -1.87048
C         -3.47808       -3.50397       -2.15436
H         -2.98930       -3.92651       -3.03587
C         -4.66407       -4.05973       -1.67659
H         -5.10777       -4.92045       -2.18289
C         -5.28765       -3.51412       -0.55223
H         -6.21906       -3.94625       -0.17838
C         -4.72625       -2.41451        0.09248
H         -5.22683       -1.98426        0.96571
N          1.18970       -3.09027       -0.47699
C          0.80524       -3.05224       -1.86286
C          2.50252       -2.55873       -0.18107
H         -0.14411       -3.58862       -2.00752
H          0.66424       -2.01331       -2.23996
C          3.26347       -3.36982        0.85717
H          2.41076       -1.51911        0.19444
H          3.08759       -2.49852       -1.11280
H          3.40696       -4.40573        0.51282
H          1.56233       -3.54163       -2.48973
H          2.66865       -3.41105        1.77937
N          4.55988       -2.78520        1.14755
C          5.67329       -3.10049        0.28686
H          5.47324       -2.82392       -0.76060
H          6.55420       -2.54815        0.63206
H          5.89588       -4.17808        0.31587
C          4.68033       -1.85430        2.12611
H          3.72069       -1.74409        2.69196
O          5.68266       -1.21498        2.39750
87
Ru-TS_2-Ph-D1-d.log	Energy: -1585523.8993034
Ru         0.64409        0.34717        0.13254
P         -1.50511        1.26471        0.01005
P          2.78534       -0.34873       -0.46966
N          0.28976        0.02936       -1.99561
C          1.48263        0.02797       -2.84243
H          1.85750        1.06031       -2.99018
H          1.23459       -0.35181       -3.85375
C          2.55897       -0.84572       -2.22642
H          3.49914       -0.83236       -2.79766
H          2.21372       -1.89195       -2.20167
C         -2.00099        0.82519       -1.70795
H         -2.39905       -0.20190       -1.64712
H         -2.80249        1.46406       -2.10795
C         -0.76906        0.84186       -2.58797
H         -1.03137        0.46093       -3.59546
H         -0.42435        1.88459       -2.74166
C          0.96885        0.58194        1.92836
H          1.15114        1.83051       -0.12498
O          1.20901        0.76957        3.06034
H         -0.09911       -1.23298       -1.97374
H          0.23331       -1.71144        0.01474
C         -0.03872       -2.68897       -0.58637
H          0.88788       -3.30337       -0.45505
O         -0.33923       -2.38835       -1.84996
C          4.09642        0.92484       -0.45096
C          4.62355        1.49545       -1.61581
H          4.28540        1.16185       -2.60022
C          5.58827        2.50154       -1.53265
H          5.99176        2.93890       -2.44919
C          6.03649        2.94453       -0.28991
H          6.79287        3.73059       -0.22793
C          5.51317        2.38194        0.87653
H          5.85828        2.72577        1.85459
C          4.54623        1.38404        0.79720
H          4.13336        0.95437        1.71594
C         -2.92004        0.74065        1.04757
C         -2.70393        0.48945        2.40915
H         -1.70063        0.60833        2.83068
C         -3.75585        0.07779        3.22609
H         -3.57513       -0.11652        4.28608
C         -5.03305       -0.09262        2.68967
H         -5.85621       -0.42167        3.32871
C         -5.25560        0.15539        1.33466
H         -6.25122        0.01886        0.90474
C         -4.20619        0.57171        0.51619
H         -4.40048        0.75580       -0.54418
C         -1.64537        3.09552        0.11479
C         -0.67520        3.83850        0.79887
H          0.18627        3.32700        1.23752
C         -0.79988        5.22287        0.91941
H         -0.03580        5.79000        1.45652
C         -1.89105        5.87968        0.35255
H         -1.98495        6.96481        0.44110
C         -2.86640        5.14665       -0.32570
H         -3.72693        5.65487       -0.76762
C         -2.74898        3.76280       -0.43767
H         -3.53229        3.20007       -0.95498
C          3.59496       -1.77551        0.33966
C          2.96255       -2.41591        1.41189
H          1.99147       -2.04780        1.76061
C          3.56038       -3.51646        2.02727
H          3.05978       -4.00845        2.86501
C          4.79259       -3.98495        1.57392
H          5.26093       -4.84696        2.05517
C          5.43047       -3.35030        0.50572
H          6.39732       -3.71476        0.15024
C          4.83796       -2.24864       -0.10695
H          5.34835       -1.75074       -0.93753
N         -1.08187       -3.33812        0.18203
C         -0.66765       -3.49668        1.55368
C         -2.37055       -2.68832        0.05594
H          0.28871       -4.03848        1.60297
H         -0.52321       -2.51863        2.07333
C         -3.16590       -3.14752       -1.15828
H         -2.24760       -1.58340        0.02448
H         -2.95300       -2.89550        0.96798
H         -3.25007       -4.24757       -1.14496
H         -1.40921       -4.07203        2.12389
H         -2.62859       -2.87594       -2.07646
N         -4.49200       -2.56304       -1.20381
C         -5.48255       -3.01852       -0.25867
H         -5.23400       -2.73807        0.77702
H         -6.44760       -2.56791       -0.51537
H         -5.57635       -4.11435       -0.30005
C         -4.80146       -1.60219       -2.11049
H         -3.94392       -1.41201       -2.80243
O         -5.86516       -1.01318       -2.20065
89
Ru-TS_3-Ph-D1-d.log	Energy: -1586260.0033459
Ru         0.71711        0.72016        0.08113
P         -1.11575        2.14667       -0.23839
P          2.44739       -0.80890       -0.31346
N          0.25387        0.20322       -2.05552
C          1.45151       -0.21411       -2.79055
H          2.13017        0.64945       -2.90411
H          1.17773       -0.54357       -3.80973
C          2.12962       -1.34542       -2.05045
H          3.04848       -1.67925       -2.55434
H          1.44251       -2.20568       -2.00474
C         -1.67707        1.67495       -1.92881
H         -2.32970        0.79273       -1.81884
H         -2.26422        2.47007       -2.41186
C         -0.46485        1.28082       -2.74303
H         -0.77874        0.94708       -3.74914
H          0.21292        2.14075       -2.88819
C          1.28672        1.34807        1.70872
H          1.63338        1.83798       -0.64662
O          1.68974        1.79428        2.71017
H         -0.41514       -0.64602       -2.03689
H         -0.16501       -3.20167       -1.18413
C         -1.22801       -2.81213       -1.27038
H         -1.83329       -3.74603       -1.47840
O         -1.42146       -1.84470       -2.14347
C          4.18906       -0.23649       -0.28955
C          5.22658       -1.11475       -0.63944
H          5.00036       -2.14802       -0.92162
C          6.55000       -0.68202       -0.62795
H          7.34947       -1.37349       -0.90477
C          6.85402        0.63054       -0.26026
H          7.89316        0.96823       -0.24886
C          5.83026        1.50705        0.09401
H          6.06286        2.53433        0.38453
C          4.50257        1.07685        0.07881
H          3.69912        1.76692        0.35041
C         -2.59131        1.96614        0.82573
C         -2.40656        1.98720        2.21648
H         -1.40264        2.12988        2.62959
C         -3.48854        1.81606        3.07649
H         -3.32969        1.83225        4.15733
C         -4.76896        1.61375        2.55798
H         -5.61670        1.47055        3.23225
C         -4.96253        1.59539        1.17728
H         -5.96281        1.43961        0.76545
C         -3.88110        1.77219        0.31312
H         -4.05338        1.75028       -0.76622
C         -0.86613        3.96132       -0.28622
C         -1.92348        4.80827       -0.65306
H         -2.90006        4.38573       -0.91114
C         -1.74112        6.18818       -0.68632
H         -2.56991        6.83852       -0.97634
C         -0.50343        6.73847       -0.34561
H         -0.36196        7.82171       -0.36912
C          0.54892        5.90454        0.02757
H          1.51771        6.33096        0.29855
C          0.37011        4.52060        0.05642
H          1.19703        3.86542        0.34476
C          2.49899       -2.35269        0.66516
C          2.36335       -2.25344        2.05796
H          2.23575       -1.27006        2.52215
C          2.38079       -3.39667        2.85368
H          2.27274       -3.30500        3.93709
C          2.52574       -4.65470        2.26669
H          2.53161       -5.55257        2.88934
C          2.65863       -4.76361        0.88284
H          2.77043       -5.74608        0.41788
C          2.64693       -3.61985        0.08359
H          2.75242       -3.72470       -0.99959
N         -1.51175       -2.41295        0.15899
C         -2.75170       -1.70253        0.38170
C         -1.21566       -3.44116        1.11865
C         -4.02149       -2.52303        0.56531
H         -2.64592       -1.06597        1.28324
H         -2.86467       -1.01244       -0.47147
H         -1.90119       -4.31352        1.07764
H         -1.24904       -3.04231        2.14658
H         -3.94270       -3.17571        1.44897
H         -4.85419       -1.82475        0.77194
H         -0.37978       -0.35964        1.09868
H         -0.49748       -0.99237        0.53410
H         -0.19837       -3.82754        0.94283
N         -4.35816       -3.35989       -0.56719
C         -4.53747       -2.72635       -1.85415
H         -4.92610       -3.47254       -2.55633
H         -5.26343       -1.90080       -1.77325
H         -3.58254       -2.32222       -2.23787
C         -4.46811       -4.70407       -0.43983
H         -4.29368       -5.02519        0.61786
O         -4.72558       -5.49281       -1.33279
90
Mn-1-Cy.log	Energy: -2016957.5378489
P         -2.23106        0.15753        0.57785
P          2.23108        0.15752        0.57785
N          0.00000       -0.08460        2.48072
C          1.23467       -0.66876        3.01256
H          1.24918       -1.73542        2.73143
H          1.25050       -0.62779        4.11791
C          2.41940        0.06950        2.42487
H          3.37360       -0.37369        2.74571
H          2.42001        1.10921        2.79445
C         -2.41940        0.06949        2.42486
H         -2.42003        1.10919        2.79446
H         -3.37359       -0.37373        2.74569
C         -1.23467       -0.66877        3.01255
H         -1.25050       -0.62780        4.11790
H         -1.24917       -1.73543        2.73142
C          0.00000        0.14456       -1.48406
O          0.00001        0.27964       -2.65146
C         -3.03206        1.79817        0.22248
H         -2.41531        2.47216        0.84949
C         -4.48463        1.93832        0.67519
H         -5.12631        1.27356        0.06945
H         -4.60577        1.61057        1.72083
C         -4.97288        3.37238        0.50921
H         -4.40181        4.02968        1.18980
H         -6.02612        3.45406        0.82206
C         -4.79874        3.85747       -0.92210
H         -5.46251        3.27256       -1.58482
H         -5.12472        4.90544       -1.01754
C         -3.36027        3.69822       -1.39106
H         -3.25687        4.01421       -2.44117
H         -2.70797        4.37166       -0.80588
C         -2.86940        2.26679       -1.22206
H         -1.81661        2.17876       -1.53392
H         -3.44900        1.60634       -1.89254
C          3.41385       -1.11809       -0.09458
H          4.43075       -0.68517       -0.03248
C          3.10239       -1.41180       -1.56521
H          2.06755       -1.79154       -1.63678
H          3.11687       -0.48606       -2.16174
C          4.05638       -2.44041       -2.15415
H          5.08084       -2.02517       -2.17177
H          3.79239       -2.64050       -3.20466
C          4.04774       -3.72596       -1.34272
H          3.04878       -4.19349       -1.41717
H          4.75816       -4.45711       -1.76036
C          4.36154       -3.44899        0.11888
H          4.32342       -4.37886        0.70853
H          5.39970       -3.07851        0.20364
C          3.41300       -2.41680        0.71530
H          3.68991       -2.22418        1.76338
H          2.39102       -2.83290        0.73564
C          3.03211        1.79815        0.22248
H          2.41540        2.47214        0.84952
C          2.86942        2.26680       -1.22204
H          3.44899        1.60637       -1.89256
H          1.81661        2.17879       -1.53388
C          3.36030        3.69823       -1.39102
H          2.70802        4.37166       -0.80579
H          3.25685        4.01426       -2.44112
C          4.79878        3.85744       -0.92211
H          5.46252        3.27255       -1.58488
H          5.12478        4.90541       -1.01753
C          4.97297        3.37231        0.50918
H          6.02622        3.45396        0.82199
H          4.40194        4.02960        1.18981
C          4.48470        1.93825        0.67514
H          4.60587        1.61048        1.72077
H          5.12635        1.27350        0.06936
C         -3.41384       -1.11805       -0.09461
H         -4.43072       -0.68509       -0.03254
C         -3.41308       -2.41673        0.71531
H         -2.39112       -2.83289        0.73568
H         -3.69000       -2.22407        1.76338
C         -4.36167       -3.44888        0.11889
H         -5.39981       -3.07834        0.20363
H         -4.32361       -4.37873        0.70856
C         -4.04786       -3.72589       -1.34271
H         -3.04893       -4.19349       -1.41712
H         -4.75831       -4.45700       -1.76034
C         -4.05639       -2.44036       -2.15417
H         -3.79239       -2.64048       -3.20467
H         -5.08083       -2.02506       -2.17181
C         -3.10236       -1.41179       -1.56522
H         -3.11676       -0.48607       -2.16177
H         -2.06754       -1.79161       -1.63675
Mn         0.00001       -0.06232        0.26054
C          0.00000       -1.83170        0.11883
O         -0.00009       -2.99870       -0.04941
H         -0.00000        0.90953        2.71890
H          0.00004        1.61279        0.44374
62
Mn-1-iPr.log	Energy: -1724058.0297228
Mn         0.00000        0.08820        0.04443
P          2.22792        0.07008       -0.32945
P         -2.22792        0.07007       -0.32944
N         -0.00001       -1.28789       -1.66423
C         -1.23176       -2.08200       -1.72050
H         -1.24506       -2.74233       -0.83692
H         -1.24123       -2.73672       -2.61190
C         -2.41962       -1.14404       -1.72061
H         -3.37231       -1.69310       -1.69659
H         -2.42096       -0.55875       -2.65620
C          2.41961       -1.14397       -1.72067
H          2.42090       -0.55865       -2.65624
H          3.37231       -1.69302       -1.69669
C          1.23177       -2.08197       -1.72056
H          1.24123       -2.73666       -2.61196
H          1.24511       -2.74231       -0.83698
C          0.00002        1.32595        1.29111
O          0.00003        2.15783        2.12159
H         -0.00003       -0.66182       -2.47242
C          3.05571        1.57651       -1.05486
H          2.40781        1.76908       -1.92961
C          4.47445        1.34279       -1.54692
H          5.18084        1.18741       -0.71711
H          4.83621        2.22145       -2.10362
H          4.55969        0.47863       -2.22174
C          2.97108        2.78755       -0.14170
H          3.28594        3.69681       -0.67658
H          3.63505        2.68975        0.73110
H          1.94980        2.95925        0.22784
C          3.40289       -0.50616        1.00561
H          4.41073       -0.16965        0.70184
C          3.42634       -2.01974        1.14916
H          4.10161       -2.31165        1.96857
H          3.78193       -2.53478        0.24593
H          2.43263       -2.41952        1.40022
C          3.04487        0.15061        2.33205
H          3.80547       -0.07659        3.09522
H          2.07995       -0.22153        2.70931
H          2.96145        1.24433        2.26538
C         -3.05571        1.57648       -1.05491
H         -2.40778        1.76907       -1.92962
C         -2.97115        2.78751       -0.14172
H         -3.63518        2.68968        0.73103
H         -3.28599        3.69678       -0.67661
H         -1.94990        2.95921        0.22789
C         -4.47442        1.34272       -1.54704
H         -5.18084        1.18726       -0.71727
H         -4.55959        0.47860       -2.22191
H         -4.83619        2.22140       -2.10370
C         -3.40288       -0.50607        1.00567
H         -4.41071       -0.16951        0.70193
C         -3.04478        0.15070        2.33209
H         -3.80538       -0.07642        3.09527
H         -2.96128        1.24442        2.26539
H         -2.07988       -0.22149        2.70934
C         -3.42641       -2.01965        1.14926
H         -4.10162       -2.31150        1.96873
H         -2.43270       -2.41948        1.40024
H         -3.78210       -2.53469        0.24607
C         -0.00001       -1.23364        1.23023
O         -0.00002       -2.07075        2.06025
H          0.00001        1.28688       -1.10427
66
Mn-1-Ph.log	Energy: -2007853.9050645
Mn         0.00000        0.05953        0.21458
P         -2.21657        0.14092        0.50865
P          2.21654        0.14135        0.50863
N         -0.00002       -0.13084        2.39819
C          1.23190       -0.75023        2.90124
H          1.23233       -1.80406        2.57528
H          1.25149       -0.75419        4.00639
C          2.42518       -0.00304        2.34210
H          3.38036       -0.46016        2.63986
H          2.43536        1.02799        2.73271
C         -2.42528       -0.00425        2.34208
H         -2.43613        1.02663        2.73306
H         -3.38023       -0.46204        2.63956
C         -1.23164       -0.75094        2.90111
H         -1.25126       -0.75508        4.00626
H         -1.23154       -1.80471        2.57497
C         -0.00008        0.46084       -1.50171
O         -0.00004        0.75598       -2.63682
H         -0.00031        0.84500        2.70194
C         -3.19439       -1.23801       -0.19993
C         -3.43859       -1.22812       -1.58268
H         -3.12058       -0.37008       -2.18477
C         -4.07981       -2.29952       -2.19876
H         -4.26588       -2.27315       -3.27533
C         -4.47888       -3.40539       -1.44521
H         -4.97867       -4.24820       -1.92871
C         -4.23170       -3.42984       -0.07384
H         -4.53709       -4.29302        0.52304
C         -3.59246       -2.35449        0.54590
H         -3.40344       -2.40031        1.62204
C          3.19451       -1.23781       -0.19933
C          3.59332       -2.35364        0.54707
H          3.40487       -2.39878        1.62334
C          4.23256       -3.42923       -0.07226
H          4.53850       -4.29191        0.52506
C          4.47905       -3.40565       -1.44376
H          4.97884       -4.24865       -1.92693
C          4.07929       -2.30041       -2.19787
H          4.26481       -2.27471       -3.27455
C          3.43804       -1.22880       -1.58220
H          3.11945       -0.37127       -2.18472
C          3.25500        1.58429        0.05669
C          2.68273        2.69004       -0.58191
H          1.61198        2.68379       -0.80593
C          3.46877        3.79044       -0.92824
H          3.01190        4.64612       -1.43154
C          4.83123        3.79719       -0.63421
H          5.44611        4.65943       -0.90414
C          5.41134        2.69721        0.00178
H          6.47991        2.69714        0.23107
C          4.62977        1.59485        0.33976
H          5.09459        0.73079        0.82593
C         -3.25518        1.58396        0.05734
C         -2.68310        2.68982       -0.58124
H         -1.61241        2.68359       -0.80560
C         -3.46923        3.79029       -0.92712
H         -3.01251        4.64606       -1.43040
C         -4.83159        3.79701       -0.63263
H         -5.44655        4.65931       -0.90219
C         -5.41152        2.69692        0.00335
H         -6.48001        2.69683        0.23299
C         -4.62985        1.59449        0.34086
H         -5.09452        0.73034        0.82702
C          0.00018       -1.70809       -0.05351
O          0.00050       -2.86063       -0.26244
H          0.00007        1.66871        0.56015
89
Ru-1-Cy.log	Energy: -1283563.8457721
Ru         0.00002        0.07641        0.29582
P         -2.30836       -0.01023        0.61542
P          2.30840       -0.01027        0.61538
N          0.00006       -0.04292        2.57302
C          1.22659       -0.68424        3.06999
H          1.17315       -1.74858        2.78811
H          1.26744       -0.64600        4.17395
C          2.44955       -0.03064        2.46429
H          3.36945       -0.54026        2.79133
H          2.52767        1.01051        2.81537
C         -2.44943       -0.03049        2.46433
H         -2.52739        1.01071        2.81533
H         -3.36938       -0.53995        2.79149
C         -1.22650       -0.68417        3.07001
H         -1.26734       -0.64592        4.17397
H         -1.17313       -1.74852        2.78814
C         -0.00002        0.11214       -1.52047
O         -0.00007        0.11882       -2.69587
H         -0.00004        1.77290        0.44088
H          0.00009        0.92923        2.89078
H          0.00008       -1.63376        0.42991
C          3.46354        1.35479        0.10665
H          4.44742        1.10913        0.55195
C          3.03327        2.72311        0.63445
H          2.02618        2.95165        0.24329
H          2.93646        2.71310        1.73171
C          4.00436        3.81607        0.20919
H          4.98971        3.63299        0.67586
H          3.66420        4.79062        0.59401
C          4.16401        3.86237       -1.30215
H          3.20259        4.16011       -1.75801
H          4.89170        4.63648       -1.59339
C          4.57581        2.50552       -1.84960
H          4.64480        2.53252       -2.94855
H          5.59078        2.25765       -1.48777
C          3.61396        1.40832       -1.41546
H          3.95212        0.43816       -1.81117
H          2.61825        1.58835       -1.86200
C         -3.46353        1.35478        0.10663
H         -4.44738        1.10915        0.55202
C         -3.61404        1.40816       -1.41547
H         -2.61836        1.58819       -1.86208
H         -3.95218        0.43795       -1.81107
C         -4.57595        2.50529       -1.84965
H         -5.59090        2.25741       -1.48773
H         -4.64502        2.53217       -2.94860
C         -4.16416        3.86220       -1.30236
H         -3.20279        4.15994       -1.75832
H         -4.89191        4.63626       -1.59362
C         -4.00440        3.81605        0.20897
H         -3.66425        4.79065        0.59367
H         -4.98972        3.63298        0.67573
C         -3.03325        2.72316        0.63428
H         -2.93636        2.71327        1.73153
H         -2.02620        2.95169        0.24301
C          3.18396       -1.58985        0.15252
H          2.78159       -2.29052        0.91225
C          4.70443       -1.55566        0.30795
H          5.13270       -0.84619       -0.42307
H          4.98968       -1.17630        1.30339
C          5.31596       -2.93014        0.07025
H          4.97288       -3.62212        0.86075
H          6.41227       -2.87884        0.16637
C          4.91978       -3.48413       -1.28978
H          5.35527       -2.84624       -2.08082
H          5.34972       -4.48723       -1.43974
C          3.40757       -3.51847       -1.45039
H          3.13040       -3.89245       -2.44873
H          2.98246       -4.23944       -0.72832
C          2.77947       -2.15245       -1.21140
H          1.68169       -2.21616       -1.27318
H          3.09089       -1.46052       -2.01453
C         -3.18395       -1.58982        0.15265
H         -2.78156       -2.29046        0.91240
C         -2.77947       -2.15246       -1.21125
H         -3.09090       -1.46055       -2.01440
H         -1.68169       -2.21616       -1.27305
C         -3.40756       -3.51849       -1.45020
H         -2.98244       -4.23943       -0.72811
H         -3.13039       -3.89250       -2.44853
C         -4.91977       -3.48415       -1.28958
H         -5.35526       -2.84628       -2.08065
H         -5.34971       -4.48726       -1.43951
C         -5.31595       -2.93012        0.07042
H         -6.41226       -2.87881        0.16654
H         -4.97287       -3.62207        0.86095
C         -4.70442       -1.55563        0.30808
H         -4.98966       -1.17624        1.30351
H         -5.13269       -0.84618       -0.42296
65
Ru-1-Ph.log	Energy: -1274456.6996375
Ru         0.00001       -0.20763        0.17384
P          2.29339       -0.06666        0.47689
P         -2.29339       -0.06657        0.47688
N         -0.00001        0.10564        2.42917
C         -1.22930        0.77056        2.88697
H         -1.18183        1.81772        2.54764
H         -1.27576        0.78826        3.99063
C         -2.44470        0.07011        2.31541
H         -3.37995        0.55809        2.62810
H         -2.49307       -0.96569        2.69012
C          2.44470        0.06979        2.31543
H          2.49291       -0.96606        2.69002
H          3.38001        0.55761        2.62817
C          1.22938        0.77035        2.88704
H          1.27583        0.78794        3.99070
H          1.18206        1.81754        2.54780
C          0.00001       -0.46697       -1.62741
H         -0.00007        1.49437        0.08989
O          0.00014       -0.64939       -2.78604
H         -0.00010       -0.84512        2.80589
H          0.00024       -1.88954        0.51289
C          3.45103       -1.41608        0.03064
C          2.98396       -2.53280       -0.67074
H          1.92463       -2.58912       -0.94094
C          3.86001       -3.56228       -1.01923
H          3.48700       -4.42828       -1.57153
C          5.20568       -3.48527       -0.66387
H          5.89073       -4.29247       -0.93490
C          5.67980       -2.37267        0.03527
H          6.73501       -2.30799        0.31216
C          4.80944       -1.33988        0.37520
H          5.19084       -0.46349        0.90941
C          3.16388        1.39087       -0.21186
C          3.52137        2.50552        0.55630
H          3.33081        2.52381        1.63268
C          4.12265        3.61361       -0.04347
H          4.39709        4.47607        0.56917
C          4.37283        3.62165       -1.41444
H          4.84375        4.48985       -1.88171
C          4.01567        2.51572       -2.18863
H          4.20528        2.51470       -3.26482
C          3.41278        1.41128       -1.59314
H          3.12899        0.55194       -2.20998
C         -3.16381        1.39092       -0.21205
C         -3.41283        1.41113       -1.59331
H         -3.12919        0.55166       -2.21003
C         -4.01567        2.51553       -2.18893
H         -4.20537        2.51436       -3.26510
C         -4.37265        3.62162       -1.41489
H         -4.84353        4.48979       -1.88226
C         -4.12236        3.61378       -0.04394
H         -4.39665        4.47637        0.56858
C         -3.52113        2.50574        0.55596
H         -3.33045        2.52419        1.63232
C         -3.45114       -1.41597        0.03082
C         -4.80950       -1.33975        0.37555
H         -5.19082       -0.46336        0.90982
C         -5.67992       -2.37252        0.03573
H         -6.73510       -2.30783        0.31276
C         -5.20591       -3.48512       -0.66349
H         -5.89102       -4.29230       -0.93444
C         -3.86029       -3.56215       -1.01903
H         -3.48737       -4.42815       -1.57138
C         -2.98418       -2.53270       -0.67063
H         -1.92488       -2.58903       -0.94096
93
Mn-3-Cy.log	Energy: -2135316.9212260
P          2.27540       -0.02605        0.49092
P         -2.27521       -0.02673        0.49097
N          0.00020        0.06938        2.36467
C         -1.22549        0.61880        2.94917
H         -1.24834        1.70522        2.75339
H         -1.22501        0.49688        4.04866
C         -2.42706       -0.07161        2.33661
H         -3.37281        0.35360        2.70372
H         -2.42491       -1.13540        2.62678
C          2.42752       -0.06948        2.33661
H          2.42638       -1.13304        2.62763
H          3.37291        0.35684        2.70334
C          1.22540        0.62030        2.94880
H          1.22508        0.49903        4.04835
H          1.24732        1.70663        2.75237
C         -0.00009        0.13262       -1.59740
O         -0.00026        0.16576       -2.76671
H          0.00094       -0.95854        2.51434
O          0.00009       -1.98973        0.14191
C          0.00016       -2.87962        1.04165
O          0.00065       -2.74512        2.27465
H         -0.00028       -3.92887        0.63099
C          3.09332       -1.61913        0.00777
H          2.53983       -2.34685        0.63104
C          4.57053       -1.72849        0.38150
H          5.15958       -1.01993       -0.22810
H          4.73398       -1.43989        1.43304
C          5.08788       -3.13888        0.12935
H          4.57139       -3.83995        0.80968
H          6.15802       -3.20245        0.38321
C          4.85167       -3.56758       -1.31124
H          5.46587       -2.93752       -1.98042
H          5.19861       -4.60124       -1.46844
C          3.38756       -3.42878       -1.70236
H          3.23978       -3.70525       -2.75830
H          2.78146       -4.14233       -1.11409
C          2.86547       -2.02103       -1.44826
H          1.79379       -1.95493       -1.68968
H          3.38807       -1.31242       -2.11670
C         -3.41043        1.33182       -0.07428
H         -4.43726        0.92223       -0.02742
C         -3.11097        1.71606       -1.52594
H         -2.06851        2.07571       -1.59022
H         -3.15952        0.83218       -2.18187
C         -4.04806        2.80556       -2.02587
H         -5.08136        2.41433       -2.05828
H         -3.79276        3.07433       -3.06291
C         -4.00040        4.02903       -1.12461
H         -2.99205        4.47891       -1.17836
H         -4.69848        4.80317       -1.48060
C         -4.30474        3.65629        0.31774
H         -4.24089        4.54082        0.97110
H         -5.34891        3.30065        0.38907
C         -3.37031        2.56709        0.82861
H         -3.63981        2.30267        1.86271
H         -2.34163        2.96269        0.86820
C         -3.09336       -1.61940        0.00673
H         -2.54024       -2.34753        0.62986
C         -2.86504       -2.02077       -1.44937
H         -3.38710       -1.31172       -2.11778
H         -1.79323       -1.95491       -1.69026
C         -3.38745       -3.42826       -1.70430
H         -2.78177       -4.14226       -1.11615
H         -3.23938       -3.70428       -2.76031
C         -4.85173       -3.56685       -1.31375
H         -5.46554       -2.93633       -1.98284
H         -5.19889       -4.60035       -1.47153
C         -5.08829       -3.13876        0.12696
H         -6.15853       -3.20219        0.38045
H         -4.57220       -3.84025        0.80714
C         -4.57071       -1.72859        0.37992
H         -4.73445       -1.44042        1.43153
H         -5.15939       -1.01964       -0.22958
C          3.41049        1.33208       -0.07569
H          4.43733        0.92247       -0.02904
C          3.37072        2.56786        0.82657
H          2.34204        2.96340        0.86644
H          3.64073        2.30401        1.86067
C          4.30482        3.65689        0.31476
H          5.34906        3.30140        0.38582
H          4.24115        4.54172        0.96772
C          3.99983        4.02887       -1.12765
H          2.99141        4.47861       -1.18120
H          4.69768        4.80290       -1.48436
C          4.04724        2.80492       -2.02826
H          3.79152        3.07309       -3.06535
H          5.08056        2.41375       -2.06085
C          3.11041        1.71561       -1.52739
H          3.15879        0.83143       -2.18291
H          2.06792        2.07520       -1.59142
Mn         0.00005        0.13338        0.17444
C         -0.00003        1.88637        0.14844
O         -0.00006        3.06141        0.08776
65
Mn-3-iPr.log	Energy: -1842416.3694074
Mn         0.00000        0.16015       -0.16549
P          2.27297       -0.02473        0.13337
P         -2.27302       -0.02456        0.13331
N         -0.00015       -0.08519        2.01032
C         -1.22673        0.41419        2.63687
H         -1.24983        1.51309        2.53127
H         -1.22790        0.20222        3.72254
C         -2.42867       -0.22278        1.96773
H         -3.37411        0.17390        2.36635
H         -2.43034       -1.30663        2.17079
C          2.42844       -0.22343        1.96776
H          2.42980       -1.30731        2.17062
H          3.37395        0.17293        2.36651
C          1.22660        0.41374        2.63693
H          1.22769        0.20166        3.72258
H          1.25000        1.51266        2.53148
C          0.00015        0.30888       -1.93143
O          0.00033        0.44397       -3.09324
H         -0.00030       -1.12201        2.07642
O         -0.00002       -1.95115       -0.35443
C          0.00004       -2.91219        0.46916
O          0.00016       -2.87940        1.70899
H         -0.00006       -3.92326       -0.02634
C          3.10177       -1.56891       -0.50089
H          2.56754       -2.34875        0.07000
C          4.57968       -1.66249       -0.16028
H          5.18749       -0.97245       -0.76518
H          4.95529       -2.67617       -0.36885
H          4.78974       -1.45232        0.89913
C          2.83294       -1.81713       -1.97561
H          3.21383       -2.80722       -2.27086
H          3.33546       -1.08070       -2.62128
H          1.75760       -1.79468       -2.19805
C          3.41131        1.38081       -0.31267
H          4.43177        0.95981       -0.28338
C          3.35115        2.52808        0.68423
H          4.04412        3.32594        0.37585
H          3.64304        2.22999        1.70069
H          2.35035        2.97933        0.73613
C          3.12121        1.86868       -1.72478
H          3.85941        2.62545       -2.03137
H          2.12732        2.33811       -1.78875
H          3.14804        1.06373       -2.47256
C         -3.10171       -1.56900       -0.50045
H         -2.56718       -2.34863        0.07045
C         -2.83327       -1.81742       -1.97519
H         -3.33654       -1.08148       -2.62082
H         -3.21361       -2.80783       -2.27006
H         -1.75802       -1.79431       -2.19805
C         -4.57951       -1.66278       -0.15939
H         -5.18763       -0.97292       -0.76419
H         -4.78929       -1.45253        0.90005
H         -4.95501       -2.67654       -0.36774
C         -3.41128        1.38079       -0.31350
H         -4.43174        0.95976       -0.28450
C         -3.12065        1.86834       -1.72561
H         -3.85893        2.62480       -2.03276
H         -3.14686        1.06318       -2.47319
H         -2.12688        2.33805       -1.78923
C         -3.35148        2.52831        0.68315
H         -4.04421        3.32617        0.37427
H         -2.35065        2.97944        0.73538
H         -3.64385        2.23048        1.69955
C         -0.00007        1.90798       -0.04209
O         -0.00015        3.08344        0.00473
69
Mn-3-Ph.log	Energy: -2126209.8925738
P          2.26888       -0.16715        0.39334
P         -2.24061        0.14842        0.42370
N          0.00084        0.06216        2.28508
C         -1.10968        0.85443        2.82479
H         -0.94125        1.91374        2.56527
H         -1.13017        0.79999        3.92871
C         -2.41962        0.34705        2.25244
H         -3.26465        0.99359        2.53000
H         -2.62993       -0.65872        2.64712
C          2.38868       -0.42338        2.21362
H          2.21752       -1.50018        2.38075
H          3.38462       -0.19897        2.62351
C          1.29748        0.38814        2.88335
H          1.28765        0.20416        3.97304
H          1.47574        1.46959        2.74779
C         -0.02617       -0.01128       -1.68190
O         -0.05926       -0.01068       -2.85012
H         -0.22795       -0.93428        2.45669
O         -0.03564       -2.06815        0.18477
C         -0.53081       -2.84882        1.05282
O         -0.96255       -2.57609        2.18138
H         -0.55302       -3.92388        0.72430
C          3.28286        1.30751        0.02158
C          3.37540        1.69705       -1.32443
H          2.88624        1.09588       -2.09866
C          4.07749        2.84372       -1.68329
H          4.14346        3.13218       -2.73510
C          4.68767        3.62701       -0.70109
H          5.23347        4.53110       -0.98128
C          4.59394        3.25314        0.63784
H          5.06681        3.86259        1.41194
C          3.89621        2.09895        0.99995
H          3.83555        1.82613        2.05681
C         -3.08980        1.58430       -0.32220
C         -3.19690        2.80427        0.35862
H         -2.83112        2.89874        1.38507
C         -3.76153        3.91524       -0.26782
H         -3.84147        4.85942        0.27647
C         -4.21956        3.82331       -1.58156
H         -4.66202        4.69440       -2.07065
C         -4.10647        2.61476       -2.27055
H         -4.45967        2.53546       -3.30157
C         -3.54262        1.50351       -1.64746
H         -3.45431        0.56132       -2.19806
C         -3.33217       -1.24761       -0.02041
C         -2.94244       -2.12725       -1.03874
H         -1.97835       -1.98559       -1.53490
C         -3.76968       -3.18911       -1.40530
H         -3.45654       -3.87059       -2.20001
C         -4.98759       -3.38412       -0.75490
H         -5.63211       -4.21976       -1.03857
C         -5.38305       -2.51062        0.25977
H         -6.33806       -2.65893        0.76978
C         -4.56209       -1.44521        0.62365
H         -4.88520       -0.76194        1.41487
C          3.25525       -1.51890       -0.34347
C          2.68756       -2.35751       -1.31048
H          1.64152       -2.22040       -1.59391
C          3.44883       -3.37401       -1.88908
H          2.99930       -4.02393       -2.64385
C          4.77572       -3.56236       -1.50506
H          5.36907       -4.35999       -1.95893
C          5.34799       -2.72860       -0.54197
H          6.38902       -2.87066       -0.24152
C          4.59370       -1.70871        0.03306
H          5.05301       -1.04969        0.77684
C          0.13390        1.80086        0.03163
O          0.23267        2.96547       -0.01578
Mn         0.01184        0.04264        0.09018
92
Ru-3-Cy.log	Energy: -1401921.1701213
Ru        -0.00001        0.04293        0.17961
P          2.31645        0.05251        0.51460
P         -2.31649        0.05219        0.51458
N          0.00001        0.06743        2.43275
C         -1.22314        0.64799        2.99630
H         -1.19847        1.73501        2.81257
H         -1.24659        0.51392        4.09395
C         -2.44969        0.01949        2.36433
H         -3.37147        0.50692        2.71865
H         -2.51959       -1.03980        2.66104
C          2.44970        0.02028        2.36437
H          2.51997       -1.03891        2.66132
H          3.37131        0.50813        2.71856
C          1.22296        0.64851        2.99621
H          1.24646        0.51460        4.09388
H          1.19792        1.73549        2.81231
C          0.00003        0.11232       -1.63917
H         -0.00015        1.65623        0.23244
O         -0.00025        0.16911       -2.81032
H          0.00028       -0.95796        2.61342
O         -0.00030       -2.22549        0.24125
C          0.00011       -3.00441        1.23572
O          0.00087       -2.73214        2.44742
H         -0.00032       -4.09559        0.95142
C          3.23239       -1.47789        0.00303
H          2.82994       -2.22496        0.71500
C          4.74739       -1.42016        0.19080
H          5.17282       -0.67380       -0.50495
H          5.00511       -1.07516        1.20625
C          5.38339       -2.77541       -0.08929
H          5.03817       -3.49962        0.67061
H          6.47724       -2.71297        0.02577
C          5.01647       -3.28617       -1.47473
H          5.46338       -2.62003       -2.23542
H          5.45717       -4.28071       -1.64834
C          3.50815       -3.32587       -1.67166
H          3.25788       -3.66588       -2.68901
H          3.06952       -4.07449       -0.98596
C          2.86433       -1.97418       -1.39662
H          1.76989       -2.03985       -1.48752
H          3.20047       -1.24622       -2.15682
C         -3.36069        1.49771        0.00542
H         -4.39816        1.24517        0.29741
C         -3.31175        1.71172       -1.50767
H         -2.26053        1.88328       -1.80375
H         -3.63264        0.80189       -2.03938
C         -4.15939        2.89958       -1.93996
H         -5.22355        2.68053       -1.73629
H         -4.08227        3.03945       -3.02961
C         -3.75660        4.16691       -1.20335
H         -2.72656        4.44284       -1.49325
H         -4.39457        5.01242       -1.50560
C         -3.81503        3.96375        0.30202
H         -3.49093        4.87345        0.83175
H         -4.86409        3.79365        0.60568
C         -2.96842        2.77785        0.74493
H         -3.06386        2.64047        1.83366
H         -1.90097        2.99265        0.55231
C         -3.23237       -1.47813        0.00261
H         -2.82995       -2.22534        0.71445
C         -2.86416       -1.97411       -1.39711
H         -3.20028       -1.24602       -2.15720
H         -1.76971       -2.03971       -1.48792
C         -3.50789       -3.32578       -1.67248
H         -3.06928       -4.07452       -0.98689
H         -3.25751       -3.66557       -2.68987
C         -5.01622       -3.28619       -1.47567
H         -5.46311       -2.61993       -2.23626
H         -5.45686       -4.28072       -1.64950
C         -5.38329       -2.77572       -0.09015
H         -6.47715       -2.71336        0.02482
H         -5.03810       -3.50006        0.66963
C         -4.74739       -1.42049        0.19025
H         -5.00522       -1.07569        1.20575
H         -5.17278       -0.67403       -0.50540
C          3.36058        1.49795        0.00506
H          4.39804        1.24561        0.29732
C          2.96804        2.77833        0.74400
H          1.90060        2.99293        0.55110
H          3.06328        2.64138        1.83280
C          3.81458        3.96416        0.30079
H          4.86361        3.79430        0.60472
H          3.49027        4.87403        0.83012
C          3.75640        4.16673       -1.20467
H          2.72639        4.44242       -1.49486
H          4.39433        5.01220       -1.50713
C          4.15948        2.89916       -1.94071
H          4.08254        3.03861       -3.03043
H          5.22363        2.68032       -1.73676
C          3.31190        1.71137       -1.50812
H          3.63300        0.80137       -2.03942
H          2.26071        1.88269       -1.80447
68
Ru-3-Ph.log	Energy: -1392811.1066324
Ru         0.01116       -0.05475        0.05144
P          2.32521       -0.05124        0.37668
P         -2.27718        0.19571        0.39824
N          0.01485        0.03655        2.30479
C         -1.11644        0.81156        2.83049
H         -0.95364        1.87294        2.58042
H         -1.15322        0.74471        3.93317
C         -2.41479        0.29965        2.23773
H         -3.27532        0.90552        2.55784
H         -2.59813       -0.73087        2.57945
C          2.43275       -0.32523        2.19669
H          2.31243       -1.41171        2.34421
H          3.41662       -0.06346        2.61388
C          1.30675        0.42380        2.88211
H          1.32186        0.23205        3.97005
H          1.42720        1.51248        2.75044
C         -0.01497       -0.00714       -1.77070
H          0.06599        1.55569        0.06699
O         -0.03860        0.04863       -2.93965
H         -0.17857       -0.96598        2.49869
O         -0.00067       -2.31280        0.19407
C         -0.45251       -3.00897        1.14906
O         -0.82315       -2.63968        2.27420
H         -0.50654       -4.10934        0.91765
C          3.22519        1.50337        0.03635
C          3.25456        1.95240       -1.29361
H          2.75740        1.36869       -2.07545
C          3.90912        3.13441       -1.62683
H          3.92797        3.46885       -2.66681
C          4.53239        3.89359       -0.63389
H          5.04161        4.82461       -0.89415
C          4.49885        3.46131        0.69024
H          4.98172        4.05190        1.47268
C          3.85075        2.27083        1.02619
H          3.83973        1.94918        2.07064
C         -3.04107        1.71682       -0.26747
C         -3.21033        2.87308        0.50425
H         -2.93449        2.88010        1.56218
C         -3.72990        4.03389       -0.07057
H         -3.86015        4.92840        0.54349
C         -4.08127        4.05391       -1.41942
H         -4.48854        4.96366       -1.86695
C         -3.90778        2.90744       -2.19693
H         -4.17735        2.91606       -3.25581
C         -3.38827        1.74813       -1.62679
H         -3.24999        0.85557       -2.24574
C         -3.46978       -1.09731       -0.09805
C         -3.04971       -2.13633       -0.93740
H         -2.00581       -2.17412       -1.26277
C         -3.95233       -3.12421       -1.33442
H         -3.61825       -3.93228       -1.98974
C         -5.27423       -3.08185       -0.89383
H         -5.97926       -3.85711       -1.20386
C         -5.69906       -2.04749       -0.05671
H         -6.73549       -2.01156        0.28778
C         -4.80307       -1.05660        0.33691
H         -5.14433       -0.24189        0.98361
C          3.41005       -1.31780       -0.37073
C          2.86747       -2.24618       -1.26773
H          1.79678       -2.21684       -1.48743
C          3.68692       -3.21075       -1.85578
H          3.25830       -3.93172       -2.55611
C          5.04651       -3.25537       -1.55092
H          5.68637       -4.01126       -2.01300
C          5.59286       -2.33169       -0.65700
H          6.65895       -2.36295       -0.41905
C          4.78023       -1.36368       -0.07185
H          5.21651       -0.63395        0.61792
102
Mn_TS_2-Cy.log	Energy: -2172857.3211054
P          2.21746        0.35367        0.44039
P         -2.35996        0.10204        0.45803
N         -0.06373        0.13124        2.22405
C         -1.28625        0.54292        2.90871
H         -1.40344        1.64655        2.87703
H         -1.23402        0.28252        3.98537
C         -2.48278       -0.14395        2.27873
H         -3.43621        0.20319        2.70384
H         -2.41021       -1.22480        2.47200
C          2.36399        0.08789        2.25719
H          2.39127       -1.00758        2.38937
H          3.29098        0.49270        2.69036
C          1.11632        0.62831        2.92413
H          1.09344        0.31444        3.98784
H          1.12619        1.73743        2.94256
C         -0.03091        0.20377       -1.59479
O          0.00800        0.19138       -2.76720
C          3.15472        1.91228        0.04176
H          4.22018        1.61050       -0.00608
C          3.02811        2.99050        1.11975
H          1.96650        3.27270        1.23125
H          3.34884        2.60268        2.09897
C          3.84327        4.22717        0.76440
H          4.91685        3.96410        0.76925
H          3.71705        4.99637        1.54273
C          3.46950        4.77850       -0.60253
H          2.42725        5.14540       -0.57359
H          4.09219        5.65260       -0.85082
C          3.58996        3.70865       -1.67622
H          3.28070        4.10406       -2.65655
H          4.65061        3.41682       -1.78680
C          2.76250        2.47993       -1.32699
H          2.85452        1.71769       -2.11477
H          1.69533        2.75697       -1.31092
C         -3.38581       -1.22654       -0.37155
H         -4.27265       -0.69680       -0.76671
C         -3.90122       -2.30896        0.57780
H         -3.05025       -2.81824        1.06455
H         -4.48760       -1.85368        1.39238
C         -4.73795       -3.34343       -0.16136
H         -5.65522       -2.86208       -0.54703
H         -5.07625       -4.12261        0.53978
C         -3.96809       -3.95623       -1.32055
H         -3.09681       -4.51020       -0.92429
H         -4.58632       -4.70013       -1.84738
C         -3.48597       -2.88182       -2.28201
H         -2.90652       -3.32550       -3.10727
H         -4.36145       -2.39816       -2.75283
C         -2.65187       -1.82507       -1.57363
H         -2.37029       -1.02630       -2.27702
H         -1.69806       -2.26885       -1.23554
C          3.28014       -0.99855       -0.25469
H          2.66942       -1.89982       -0.05613
C          4.61548       -1.19495        0.46566
H          5.25378       -0.30201        0.32808
H          4.46532       -1.30319        1.55049
C          5.34012       -2.42187       -0.07489
H          4.73777       -3.31950        0.15927
H          6.30115       -2.55624        0.44671
C          5.55077       -2.33667       -1.57827
H          6.23886       -1.50053       -1.80065
H          6.04894       -3.24517       -1.95238
C          4.23553       -2.10792       -2.30628
H          4.40375       -1.99625       -3.38915
H          3.59238       -2.99799       -2.18809
C          3.50390       -0.88781       -1.76273
H          2.54865       -0.74119       -2.29234
H          4.11533        0.00870       -1.97476
C         -3.32882        1.64650        0.11902
H         -2.79647        2.42578        0.69573
C         -4.78350        1.63836        0.58776
H         -5.34244        0.84085        0.06504
H         -4.84929        1.40391        1.66203
C         -5.45414        2.97773        0.30484
H         -4.96750        3.75963        0.91541
H         -6.50578        2.94920        0.63132
C         -5.35737        3.35705       -1.16508
H         -5.94074        2.63490       -1.76520
H         -5.82134        4.34040       -1.34108
C         -3.91392        3.35181       -1.64358
H         -3.85829        3.58652       -2.71817
H         -3.35175        4.15136       -1.12783
C         -3.23901        2.01753       -1.36312
H         -2.18799        2.03717       -1.69296
H         -3.73136        1.22847       -1.96317
H         -0.02672       -1.23887        2.35156
H         -0.04181       -1.70355        0.33730
C         -0.05813       -2.65391        0.99884
O         -0.04011       -2.37028        2.30463
N          1.07143       -3.43798        0.52521
H         -1.01334       -3.15476        0.67303
C          0.94818       -3.70285       -0.88555
C          1.25799       -4.64246        1.29877
H          0.88893       -2.75565       -1.44923
H          1.82188       -4.26182       -1.25132
H          0.04338       -4.29830       -1.14491
H          0.41845       -5.36533        1.19146
H          2.17895       -5.15494        0.98378
H          1.34815       -4.39074        2.36253
Mn        -0.07211        0.31842        0.17850
C         -0.22906        2.04948        0.13909
O         -0.38974        3.21338        0.16065
74
Mn_TS_2-iPr.log	Energy: -1879956.7816863
Mn         0.16315       -0.43428       -0.15444
P         -2.10091       -0.62874        0.11853
P          2.39561        0.05438        0.12854
N          0.15145       -0.12198        1.96369
C          1.40399       -0.52835        2.61724
H          1.50454       -1.62397        2.52735
H          1.36622       -0.30274        3.69948
C          2.56641        0.18900        1.96522
H          3.53360       -0.17150        2.34362
H          2.50200        1.26398        2.19566
C         -2.28328       -0.22729        1.91305
H         -2.38186        0.87125        1.96733
H         -3.19157       -0.65063        2.36830
C         -1.03179       -0.65266        2.64893
H         -1.05958       -0.30728        3.69924
H         -0.94591       -1.75202        2.68384
C          0.16245       -0.43709       -1.92082
O          0.16372       -0.45608       -3.09413
H          0.12278        0.92728        1.99507
C         -3.26247        0.59222       -0.66727
H         -2.72967        1.53757       -0.47096
C         -4.62947        0.66978       -0.00555
H         -5.21376       -0.25489       -0.13606
H         -5.22195        1.47993       -0.46002
H         -4.57651        0.88074        1.07178
C         -3.38501        0.41307       -2.17174
H         -3.89608        1.27966       -2.61926
H         -3.98629       -0.47210       -2.43182
H         -2.41009        0.31570       -2.67070
C         -2.94929       -2.27157       -0.14128
H         -4.02794       -2.03286       -0.18255
C         -2.72680       -3.24682        1.00345
H         -3.25316       -4.19246        0.80090
H         -3.10402       -2.87161        1.96521
H         -1.66317       -3.49709        1.12911
C         -2.54073       -2.88901       -1.47297
H         -1.49956       -3.24033       -1.45134
H         -2.62996       -2.19545       -2.31991
H         -3.17161       -3.76256       -1.69893
C          3.08858        1.69554       -0.41776
H          2.46479        2.38809        0.17341
C          2.85710        1.97168       -1.89380
H          3.50786        1.35590       -2.53428
H          3.08224        3.02306       -2.13139
H          1.81736        1.77900       -2.19851
C          4.53554        1.92939       -0.01437
H          5.23927        1.33317       -0.61463
H          4.72484        1.70470        1.04571
H          4.80649        2.98500       -0.17169
C          3.66536       -1.19608       -0.43068
H          4.62339       -0.64815       -0.45995
C          3.34517       -1.68147       -1.83750
H          4.16620       -2.30240       -2.22801
H          3.18818       -0.85904       -2.54961
H          2.43393       -2.29833       -1.85221
C          3.82706       -2.36221        0.53183
H          4.58066       -3.06487        0.14368
H          2.89594       -2.93211        0.65498
H          4.16827       -2.05082        1.52863
H         -0.17088        1.35705       -0.15342
C         -0.06194        2.58787        0.33216
O          0.32351        2.56613        1.54875
N         -1.32441        3.18410        0.01804
H          0.67177        2.91033       -0.45417
C         -1.53512        3.56856       -1.34465
C         -2.08318        3.84785        1.03263
H         -1.11931        2.80369       -2.02295
H         -2.61078        3.65009       -1.56941
H         -1.06893        4.53978       -1.61261
H         -2.00391        4.95254        0.97478
H         -3.15944        3.59828        0.97752
H         -1.70128        3.54122        2.01398
C          0.43343       -2.16885       -0.06802
O          0.60430       -3.33238       -0.03350
78
Mn_TS_2-Ph.log	Energy: -2163752.0249252
Mn        -0.15460        0.23481        0.09939
P          2.12824        0.31676        0.37586
P         -2.39436        0.02769        0.40067
N         -0.13081        0.13076        2.16792
C         -1.34544        0.59138        2.84112
H         -1.44014        1.69311        2.76589
H         -1.29594        0.36517        3.92442
C         -2.55123       -0.09808        2.22977
H         -3.50787        0.28573        2.61317
H         -2.51306       -1.17468        2.46038
C          2.29092        0.00887        2.17159
H          2.24104       -1.08719        2.28450
H          3.23938        0.35032        2.60961
C          1.07346        0.62588        2.83260
H          1.05685        0.36314        3.90852
H          1.12161        1.73312        2.79074
C         -0.15985        0.05856       -1.67046
O         -0.16804       -0.01426       -2.83966
H         -0.10640       -1.15951        2.33182
H         -0.22189       -1.69995        0.32020
C          0.00167       -2.61956        1.00608
H         -0.78395       -3.33887        0.63870
O         -0.11611       -2.34356        2.29851
N          1.32440       -3.05015        0.57993
C          1.35486       -3.32858       -0.83066
H          1.03218       -2.44128       -1.40132
H          2.37613       -3.57925       -1.15480
H          0.69237       -4.17302       -1.12873
C          1.83516       -4.14082        1.37334
H          1.27423       -5.09129        1.22967
H          2.88678       -4.33842        1.11369
H          1.78173       -3.88145        2.43860
C          2.88588        1.96045        0.05852
C          2.54277        2.63923       -1.12032
H          1.79768        2.20967       -1.79780
C          3.13135        3.86280       -1.43193
H          2.85402        4.37763       -2.35493
C          4.06072        4.43387       -0.56199
H          4.51588        5.39802       -0.80117
C          4.40340        3.77092        0.61578
H          5.12969        4.21228        1.30276
C          3.82567        2.53852        0.92195
H          4.12002        2.02859        1.84292
C         -3.32772       -1.39744       -0.26666
C         -2.72060       -2.28054       -1.16753
H         -1.68458       -2.11166       -1.47670
C         -3.42902       -3.37235       -1.67146
H         -2.94517       -4.05441       -2.37485
C         -4.74758       -3.59109       -1.27639
H         -5.30168       -4.44710       -1.66916
C         -5.36164       -2.71389       -0.37944
H         -6.39632       -2.88135       -0.07048
C         -4.65804       -1.62101        0.12042
H         -5.14852       -0.93251        0.81582
C         -3.41025        1.45351       -0.11630
C         -3.65796        1.62736       -1.48691
H         -3.31069        0.87520       -2.20318
C         -4.34168        2.75051       -1.94429
H         -4.53192        2.87093       -3.01356
C         -4.77817        3.72121       -1.04032
H         -5.31099        4.60486       -1.39960
C         -4.52837        3.56023        0.32128
H         -4.86444        4.31749        1.03382
C         -3.84690        2.43320        0.78346
H         -3.65209        2.32994        1.85440
C          3.34829       -0.76424       -0.45629
C          4.21701       -1.60864        0.24541
H          4.17724       -1.66191        1.33642
C          5.13529       -2.40152       -0.44298
H          5.80717       -3.05806        0.11607
C          5.19826       -2.35854       -1.83641
H          5.91918       -2.98092       -2.37212
C          4.33610       -1.51875       -2.54231
H          4.37579       -1.48098       -3.63364
C          3.41498       -0.72943       -1.85614
H          2.73442       -0.08082       -2.41743
C         -0.31100        1.97643        0.00828
O         -0.45313        3.13626       -0.01073
101
Ru_TS_2-Cy.log	Energy: -1439465.7980904
Ru        -0.05773        0.15303        0.09331
P          2.24643        0.40948        0.42240
P         -2.39094        0.09759        0.43606
N         -0.05626       -0.03993        2.26385
C         -1.28338        0.40884        2.92209
H         -1.34925        1.51476        2.90309
H         -1.27070        0.12659        3.99398
C         -2.48861       -0.21886        2.25035
H         -3.43520        0.12103        2.69659
H         -2.43003       -1.30863        2.39087
C          2.39268        0.05784        2.22906
H          2.51311       -1.03782        2.29598
H          3.28955        0.50877        2.68164
C          1.12743        0.46951        2.95429
H          1.15582        0.08741        3.99481
H          1.07018        1.57060        3.04386
C         -0.04215        0.29546       -1.73777
H         -0.14656        1.73864        0.17611
O         -0.02533        0.43436       -2.90348
C          2.95658        2.10558        0.13130
H          4.05676        1.97826        0.10859
C          2.61794        3.08855        1.25276
H          1.51705        3.17707        1.32760
H          2.96541        2.70806        2.22582
C          3.22010        4.46314        0.99414
H          4.32200        4.38438        1.02802
H          2.94196        5.15378        1.80601
C          2.79946        5.02220       -0.35575
H          1.71087        5.21279       -0.34658
H          3.27694        5.99829       -0.53667
C          3.12274        4.04709       -1.47653
H          2.77362        4.43803       -2.44529
H          4.21937        3.94282       -1.56876
C          2.50467        2.68144       -1.21465
H          2.73055        1.99056       -2.04102
H          1.40383        2.77512       -1.19962
C         -3.46998       -1.17109       -0.41528
H         -4.37926       -0.62800       -0.73566
C         -3.91410       -2.31700        0.49451
H         -3.02250       -2.83365        0.89531
H         -4.45896       -1.92544        1.36839
C         -4.77752       -3.32323       -0.25369
H         -5.72420       -2.83718       -0.55245
H         -5.05987       -4.14771        0.41989
C         -4.07497       -3.85485       -1.49281
H         -3.17969       -4.42693       -1.18647
H         -4.72126       -4.56738       -2.02927
C         -3.65215       -2.71725       -2.40850
H         -3.11692       -3.10273       -3.29056
H         -4.55322       -2.20931       -2.79845
C         -2.78406       -1.70574       -1.67578
H         -2.51165       -0.87281       -2.34353
H         -1.82522       -2.17720       -1.38805
C          3.47456       -0.76935       -0.31246
H          3.00706       -1.74619       -0.08234
C          4.85680       -0.75443        0.34177
H          5.34144        0.22461        0.17099
H          4.77618       -0.87306        1.43341
C          5.73792       -1.85701       -0.23316
H          5.30300       -2.83716        0.03660
H          6.73479       -1.82860        0.23489
C          5.85110       -1.75783       -1.74642
H          6.38547       -0.82661       -2.00957
H          6.46597       -2.58104       -2.14341
C          4.47937       -1.74849       -2.40329
H          4.57066       -1.63223       -3.49477
H          3.98961       -2.72533       -2.24079
C          3.59725       -0.64748       -1.83068
H          2.60099       -0.66023       -2.30275
H          4.04641        0.33037       -2.08352
C         -3.27419        1.70555        0.16956
H         -2.66709        2.43190        0.74414
C         -4.70872        1.76236        0.69440
H         -5.31983        0.99018        0.19213
H         -4.74076        1.52480        1.76939
C         -5.33613        3.12848        0.44402
H         -4.79901        3.88712        1.04154
H         -6.37574        3.13727        0.80790
C         -5.27627        3.51408       -1.02588
H         -5.90156        2.81482       -1.61069
H         -5.71353        4.51293       -1.18155
C         -3.84927        3.46569       -1.54836
H         -3.81750        3.71147       -2.62145
H         -3.24747        4.24114       -1.04089
C         -3.21091        2.10606       -1.30562
H         -2.16523        2.10097       -1.65317
H         -3.73991        1.34477       -1.91033
H         -0.04861       -1.29290        2.37603
H         -0.27660       -1.93883        0.35687
C         -0.06137       -2.83799        1.05747
O         -0.13049       -2.53311        2.34592
N          1.23779       -3.34075        0.59621
H         -0.86353       -3.56650        0.73110
C          1.22666       -3.56904       -0.82442
C          1.64268       -4.50913        1.33810
H          1.01961       -2.62531       -1.36036
H          2.20250       -3.94542       -1.16606
H          0.45817       -4.30900       -1.14863
H          0.99394       -5.39552        1.15177
H          2.67356       -4.79394        1.07713
H          1.60323       -4.28996        2.41304
77
Ru_TS_2-Ph.log	Energy: -1430358.9414008
Ru        -0.14351        0.17937        0.00408
P          2.16383        0.43005        0.33022
P         -2.44413        0.09651        0.36338
N         -0.11539        0.05167        2.18413
C         -1.34231        0.49907        2.84585
H         -1.41843        1.60237        2.81006
H         -1.31928        0.22804        3.91958
C         -2.54475       -0.14820        2.18656
H         -3.50052        0.19484        2.60981
H         -2.49373       -1.23927        2.33570
C          2.31826        0.08100        2.12684
H          2.33735       -1.01835        2.21269
H          3.24617        0.47575        2.56639
C          1.07884        0.60512        2.82365
H          1.10771        0.32179        3.89383
H          1.05411        1.71191        2.80079
C         -0.17834        0.31281       -1.83219
H         -0.25404        1.76064        0.07985
O         -0.21321        0.45177       -2.99482
H         -0.06802       -1.17673        2.33414
H         -0.29847       -1.89152        0.32112
C          0.03576       -2.74523        1.03995
H         -0.66329       -3.57184        0.71356
O         -0.08751       -2.43941        2.32214
N          1.39932       -3.05611        0.59825
C          1.45434       -3.29108       -0.81896
H          1.10317       -2.39818       -1.36652
H          2.48696       -3.49499       -1.14105
H          0.82839       -4.15205       -1.15090
C          1.96855       -4.13954        1.35950
H          1.47167       -5.11936        1.17342
H          3.03604       -4.26300        1.11783
H          1.87462       -3.92071        2.43178
C          2.86854        2.10840        0.07596
C          2.23279        3.02037       -0.77572
H          1.29016        2.74297       -1.25635
C          2.79379        4.27585       -1.01295
H          2.28883        4.97625       -1.68261
C          3.99046        4.63558       -0.39535
H          4.42696        5.62079       -0.57692
C          4.63270        3.73206        0.45348
H          5.57356        4.00717        0.93647
C          4.07989        2.47385        0.68225
H          4.60427        1.76765        1.33358
C         -3.44727       -1.26054       -0.34379
C         -2.85595       -2.18987       -1.20811
H         -1.79915       -2.08104       -1.47506
C         -3.60468       -3.24933       -1.72246
H         -3.13402       -3.96944       -2.39610
C         -4.94773       -3.38744       -1.37582
H         -5.53346       -4.21854       -1.77610
C         -5.54613       -2.46163       -0.51802
H         -6.59953       -2.56665       -0.24715
C         -4.80216       -1.40116       -0.00676
H         -5.27936       -0.67564        0.65982
C         -3.42487        1.58408       -0.03468
C         -3.71859        1.84327       -1.38275
H         -3.40021        1.13606       -2.15579
C         -4.41556        2.99252       -1.74500
H         -4.64315        3.17873       -2.79738
C         -4.81996        3.90427       -0.76749
H         -5.36571        4.80696       -1.05226
C         -4.52380        3.65896        0.57210
H         -4.83643        4.36873        1.34186
C         -3.82941        2.50495        0.93953
H         -3.60527        2.32910        1.99492
C          3.42721       -0.60240       -0.49715
C          4.29861       -1.44934        0.19870
H          4.25251       -1.51890        1.28848
C          5.23005       -2.22298       -0.49481
H          5.90385       -2.88165        0.05931
C          5.30189       -2.15902       -1.88646
H          6.03144       -2.76763       -2.42626
C          4.43796       -1.31530       -2.58663
H          4.48689       -1.26044       -3.67686
C          3.50503       -0.54445       -1.89654
H          2.82545        0.10972       -2.45297
